# Supplementary material for: Hybrid surgery with PEEK rods for lumbar degenerative diseases: a 2-year follow-up study
Source: BMC Musculoskelet Disord. 2022 Jan 3;23:4. doi: 10.1186/s12891-021-04895-1 (PMC8725535; doi:10.1186/s12891-021-04895-1)
Supplement: Supplementary file 1 — Additional file 1. [file 12891_2021_4895_MOESM1_ESM.xlsx]

## Sheet: Sheet1
							VAS		ODI		Modified Pfirrman classification of nonfusion segment		DHI of nonfusion segment		Lordosis of nonfusion segment (°)		Modified Pfirrmann classification of upper adjacent segment		DHI of upper adjacent segment		Lordosis of upper adjacent segment		Lordosis of fixed-segment (°)		Lordosis of fixed-segment at flexion position (°)		Lordosis of fixed-segment at extension position (°)		ROM of fixed-segment (°)		LL (°)		PI (°)
Age (year)	Sex	BMI (kg/m²)	Surgical segments	Operation time (minute)	Intraoperative bleeding (ml)	Follow-up duration (months)	pre	post	pro	post	pre	post	pre	post	pre	post	pre	post	pre	post	pre	post	pre	post	pre	post	pre	post	pre	post	pre	post	pre	post
46	m	23.2	L4-S1	160	100	24	7	0	46	6	5	5	0.39	0.36	11.6	9.8	2	3	0.38	0.37	10.4	11.1	32	26.6	16.7	25.6	33.8	26.3	17.1	0.7	52.3	45.7	42.3	38.7
32	m	27.5	L3-5	140	100	22	10	0	38	4	4	4	0.36	0.36	3.2	9.1	2	2	0.39	0.38	0.9	0.65	17.6	25.7	17.3	24.2	23.4	27	6.1	2.8	23.6	37.6	43.2	40.6
35	f	25.8	L3-5	150	150	28	5	1	54	8	7	6	0.21	0.32	10.3	8.3	4	4	0.31	0.33	12.3	15.4	19.9	21.9	17.4	20.9	21.1	23.4	3.7	2.5	41.8	41.4	48.1	52.6
39	m	24.7	L4-S1	160	200	25	6	2	30	4	5	5	0.4	0.35	15.2	10.6	3	3	0.36	0.32	12.5	11.4	28.3	25.5	25.4	24.6	35.3	27.5	9.9	2.9	36.2	33.5	45	41.8
31	m	22.8	L4-S1	140	200	23	5	1	28	6	5	4	0.32	0.27	14.6	6.2	3	4	0.3	0.29	7.9	9.4	32.5	26.2	25.5	23.2	36.1	24.5	10.6	1.3	44	35.6	41.7	38.2
71	f	34.3	L4-S1	130	300	29	6	0	60	20	5	5	0.37	0.32	11.5	4.7	4	4	0.34	0.35	11.9	14.3	39.5	33.9	34.8	30.1	46.1	35	11.3	4.9	65	65.4	58.5	62.4
56	m	30.1	L4-S1	160	50	30	7	2	42	6	5	5	0.4	0.42	4.1	5.2	4	4	0.36	0.36	7.2	6.7	19.8	21.6	7.5	19.9	19.9	22.3	12.4	2.4	36.2	40.7	48.1	52.6
70	m	21.7	L3-5	150	100	29	6	1	38	4	5	5	0.36	0.32	10.2	7.2	4	4	0.3	0.31	7.1	9.3	21.6	16.8	15.5	18.1	29.1	17.4	13.6	-0.7	41.7	35.4	30.2	33.8
68	m	20.2	L4-S1	130	150	26	8	1	46	8	5	5	0.43	0.39	19.7	14.8	5	4	0.41	0.41	18.3	19.2	49.6	42.5	40.9	42.8	56.2	44.4	15.3	1.6	68.3	66.5	46.2	45
28	m	33.1	L3-5	180	200	21	4	3	34	10	4	4	0.33	0.35	11.4	8.5	2	2	0.32	0.32	9.6	11.2	37.4	34.4	36.9	33.3	40.1	35.6	3.2	2.3	73.4	68.1	60	58.7
30	m	26.5	L3-5	150	300	26	6	2	26	12	4	3	0.38	0.36	12.3	8.6	2	2	0.35	0.33	10.2	12.5	27.3	19.3	23.4	16.1	31.7	19.4	8.3	3.3	59.7	56.5	64.7	61.5
31	m	24.9	L4-S1	160	200	30	5	1	38	8	4	3	0.41	0.36	12.8	10.2	2	2	0.39	0.4	12.5	15.1	28.2	20.5	17.2	17	28.5	20.4	11.3	3.4	46.7	46	50.4	52.8
69	f	24.7	L3-5	110	150	25	8	1	42	6	5	6	0.3	0.25	13.9	5	6	6	0.24	0.24	4.56	9.4	35.6	26.1	31.8	24	35.3	26.7	3.5	2.7	52.9	43.8	44.2	41.6
52	m	22.5	L4-S1	140	100	29	4	0	44	2	6	6	0.28	0.26	5.2	6.3	4	4	0.37	0.4	12.2	9.9	24.4	19.9	19	19.2	26.8	20.4	7.8	1.2	24.2	20.8	45.6	44.1
46	m	21.7	L4-S1	150	200	23	6	0	20	4	5	5	0.42	0.44	12.4	3.8	5	5	0.35	0.39	7	13.7	33.5	27.4	29.1	25.1	37.5	27.2	8.4	2.1	41.1	45.1	30.7	32.7
52	f	22.8	L4-S1	180	150	23	7	1	66	0	4	4	0.29	0.35	5.4	5.9	5	5	0.3	0.34	3.9	13.6	15.4	26.8	12.9	24	19.3	27.8	6.4	3.8	11	43.1	39.2	41.9
45	f	26.3	L3-5	150	300	24	5	2	36	2	5	5	0.33	0.38	10.3	6.6	2	2	0.3	0.33	7.3	6.8	24.9	29.3	22.2	27.5	35.2	30.7	13	3.2	35	40.7	42.9	40.5
42	m	27.4	L4-S1	160	150	29	6	1	48	6	4	4	0.36	0.32	14.2	10	2	2	0.32	0.33	12	10.7	25.1	22.7	6.9	21.6	20.8	24.9	13.9	3.3	35.5	35.5	62.1	59.7
51	m	23.8	L4-S1	190	200	22	4	2	26	10	4	4	0.41	0.41	13.8	15.6	4	4	0.39	0.34	10.2	10.8	35.4	29.2	27.3	27	38.4	29.9	11.1	2.9	46.7	40.6	38.2	40.9
44	m	22.6	L4-S1	200	100	36	6	0	30	8	5	4	0.42	0.31	16.3	9.9	4	4	0.33	0.32	8.1	13.2	43.9	37	34.2	36.4	44.7	39.5	10.5	3.1	65.6	61	32.8	35.4
33	f	21.7	L4-S1	210	100	22	8	0	40	6	4	4	0.34	0.33	11.3	10.4	2	2	0.3	0.31	10	8.7	26	34	17.9	32.8	27.4	34.9	9.5	2.1	44.4	48.7	60	62.1
36	f	29.8	L3-5	180	150	31	5	1	42	2	6	6	0.35	0.33	4.6	9.3	2	2	0.35	0.3	5	7	11.8	26.9	7.1	24	16.3	27.6	9.2	3.6	26.3	36.6	38.6	41.5
46	f	28.6	L4-S1	160	200	26	7	3	32	16	7	7	0.25	0.29	5.4	6.8	5	5	0.29	0.26	7.2	10.1	13	17	10.3	15.5	22.1	18.7	11.8	3.2	25.3	39.5	35.6	38.2
41	f	27.4	L3-5	130	150	24	10	1	36	12	6	6	0.34	0.27	9.1	4.5	3	3	0.4	0.33	8.4	5.7	21.9	26.1	15.3	24.6	32.4	28.6	17.1	4	42.8	40.1	41.3	44.4
41	m	23.6	L4-S1	150	100	30	6	2	46	8	5	5	0.3	0.27	13.7	12.3	2	3	0.36	0.34	13.8	13	26.7	33.9	26.7	36.1	32	38.7	5.3	2.6	45.7	54	46.3	44.7
43	m	22.8	L4-S1	160	100	26	5	0	28	2	6	6	0.26	0.26	8.1	5.4	4	4	0.27	0.29	6.8	7.5	24.1	20.6	14.9	18.8	22	22.3	7.1	3.5	33.3	33.1	36	39.4
33	m	26.8	L4-S1	150	150	25	7	0	22	0	4	4	0.35	0.32	11.5	11	2	2	0.28	0.26	8.8	9.3	36.4	35.4	25	35	39.2	37.8	14.2	2.8	48.1	43.1	42.1	45.9
42	m	27.4	L4-S1	120	200	30	6	1	38	10	7	7	0.16	0.24	3.1	6.8	4	3	0.35	0.35	13.7	14.1	17.4	23.9	15.6	19.8	23.4	20.7	7.8	0.9	38.5	46	50.6	53.8
